# Supplementary material for: The Association of Self-Reported Birthweight with Lung Function and Respiratory Diseases: Results from a Multi-Centre, Multi-Case Control Study in Italy
Source: Int J Environ Res Public Health. 2022 Nov 16;19(22):15062. doi: 10.3390/ijerph192215062 (PMC9690666; doi:10.3390/ijerph192215062)
Supplement: Supplementary file 1 [file ijerph-19-15062-s001.zip]

Archive with 1 entries (1 files):
- ijerph-1990472-supplementary.pdf
